# Supplementary material for: Genetic Polymorphisms in Exon 5 and Intron 5 and 7 of AIRE Are Associated with Rheumatoid Arthritis Risk in a Hungarian Population
Source: Biology (Basel). 2024 Jun 15;13(6):439. doi: 10.3390/biology13060439 (PMC11200628; doi:10.3390/biology13060439)
Supplement: Supplementary file 1 [file biology-13-00439-s001.zip]

Archive with 1 entries (1 files):
- biology-3031335-supplementary.pdf
